# Supplementary material for: A phase 3 randomized, placebo-controlled study assessing the efficacy and safety of epoetin-α in anemic patients with low-risk MDS
Source: Leukemia. 2018 Mar 30;32(12):2648–58. doi: 10.1038/s41375-018-0118-9 (PMC6286328; doi:10.1038/s41375-018-0118-9)
Supplement: Supplementary file 2 — Table S1 [file 41375_2018_118_MOESM2_ESM.xlsx]

## Sheet: Hb dose adj
Hemoglobin criteria	Dose adjustment
Hb >12 g/dL (based on the Hb results measured weekly, and every 4 weeks during the site visit)	WITHHOLD dose until Hb <11 g/dL, then reduce dose by 1 step as indicated below and restart. (should be applied during the whole duration of the study even before Week 8).
	If the patient’s Hb exceeds 12 g/dL without transfusion support at the minimal dose of 337.5 IU/kg, WITHHOLD further dose injections until Hb <11 g/dL. Treatment will be restarted at the previous dose (337.5 IU/kg).
	If after restarting at the minimal dose (337.5 IU/kg) and the dose was rounded up based on the rounding rule to the nearest multiple of 5,000, AND the patient’s Hb again exceeds 12 g/dL without transfusion support, WITHHOLD further dose injections until Hb <11 g/dL.
	To REDUCE the dose, treatment may then be restarted at the previous dose (337.5 IU/kg) based on rounding down to the nearest multiple of 5,000.
Hb increases by >2 g/dL over any 4-week period (based on the Hb results measured every 4 weeks at the site compared with the previous 4-weekly result)	REDUCE dose by 1 step as indicated below and administer as scheduled. (should be applied during the whole duration of the study even before Week 8).
	If at the minimal dose (337.5 IU/kg), and the patient’s previous dose was rounded up based on the rounding rule to the nearest multiple of 5,000, AND the patient’s Hb again increases by #2 g/dL over any 4-week period, to REDUCE the dose (337.5 IU/kg), it can be rounded down to the nearest multiple of 5,000.
Hb decreases by ≥1 g/dL after dose reduction (based on the Hb results measured weekly and every 4 weeks compared with the Hb level when the study agent was restarted)	INCREASE dose by 1 step as indicated below to previous dose and administer as scheduled. Additional increases by 1 step only are permitted, as required.
	Allow a minimum of 4 weeks between repeated dose increases. Do not increase beyond the maximum permitted dose (1,050 IU/kg or total amount of 80,000 IU once every week).
*Based on untransfused hemoglobin
