# Supplementary material for: A phase 3 randomized, placebo-controlled study assessing the efficacy and safety of epoetin-α in anemic patients with low-risk MDS
Source: Leukemia. 2018 Mar 30;32(12):2648–58. doi: 10.1038/s41375-018-0118-9 (PMC6286328; doi:10.1038/s41375-018-0118-9)
Supplement: Supplementary file 3 — Table S2 [file 41375_2018_118_MOESM3_ESM.xlsx]

## Sheet: IWG criteria
IWG 2006 Response Assessment Criteria30	Modified IWG 2006 Response Assessment Criteria
Hb increase by 1.5 g/dL.	Hb level ≥1.5 g/dL and response duration <8 weeks considered a response if epoetin-α was discontinued (per protocol requirements) and, when restarting at lower dose, Hb still increased by ≥1.5 g/dL
Reduction of units of RBC transfusions by an absolute number of at least four RBC transfusions/eight weeks compared with the pretreatment transfusion number in the previous eight weeks.	In transfused patients, baseline Hb value was the value just before the last transfusion preceding enrollment
RBC transfusions given for an Hb value of 9.0 g/dL pretreatment will count in the RBC transfusion response evaluation. Response duration of ≥8 weeks was required.	When evaluating response and its duration centralized Hb levels were considered (if discrepancies were observed between local and centralized Hb levels)
