# Supplementary material for: A phase 3 randomized, placebo-controlled study assessing the efficacy and safety of epoetin-α in anemic patients with low-risk MDS
Source: Leukemia. 2018 Mar 30;32(12):2648–58. doi: 10.1038/s41375-018-0118-9 (PMC6286328; doi:10.1038/s41375-018-0118-9)
Supplement: Supplementary file 4 — Table S3 [file 41375_2018_118_MOESM4_ESM.xlsx]

## Sheet: Bone marrow characteristics
	Placebo	Epoetin-α	Total
Dysplasiaa	n=44	n=84	N=128
Erythroid	41 (91.1%)	75 (88.2%)	116 (89.2%)
Granulocyte	25 (55.6%)	53 (62.4%)	78 (60.0%)
Megakaryocyte	22 (48.9%)	53 (62.4%)	75 (57.7%)
Bone marrow biopsy cellularity typeb	n=45	n=85	N=130
Hypercellular	9 (20.0%)	11 (12.9%)	20 (15.4%)
Normocellular	2 (4.4%)	3 (3.5%)	5 (3.8%)
Hypocellular	0	5 (5.9%)	5 (3.8%)
Missing	34 (75.6%)	66 (77.6%)	100 (76.9%)
Percent cellularityb	n=7	n=8	N=15
Mean (SD)	62 (20.0)	60 (19.0)	61 (18.8)
Median (range)	70 (20–80)	57 (35–90)	60 (20–90)
Percent myeloblasts	n=45	n=85	N=130
No blasts	28 (62.2%)	61 (71.8%)	89 (68.5%)
≤5% blasts	14 (31.1%)	22 (25.9%)	36 (27.7%)
>5% blasts	3 (6.7%)	2 (2.4%)	5 (3.8%)
aPatients could be counted in multiple categories.
bSites entered bone biopsy results as cellular type or percent cellularity.
SD = standard deviation.
