# Supplementary material for: A phase 3 randomized, placebo-controlled study assessing the efficacy and safety of epoetin-α in anemic patients with low-risk MDS
Source: Leukemia. 2018 Mar 30;32(12):2648–58. doi: 10.1038/s41375-018-0118-9 (PMC6286328; doi:10.1038/s41375-018-0118-9)
Supplement: Supplementary file 5 — Table S4 [file 41375_2018_118_MOESM5_ESM.xlsx]

## Sheet: AE discontinuation
	Placebo n=45	Epoetin-α n=85
At least 1 treatment-emergent adverse events leading to discontinuation	6 (13.3%)	9 (10.6%)
Neoplasms benign, malignant and unspecified (including cysts and polyps)	3 (6.7%)	5 (5.9%)
Acute myeloid leukaemia	2 (4.4%)	1 (1.2%)
Refractory anaemia with an excess of blasts	1 (2.2%)	1 (1.2%)
Leukaemia	0	1 (1.2%)
Myelodysplastic syndrome	0	1 (1.2%)
Prostate cancer	0	1 (1.2%)
General disorders	2 (4.4%)	1 (1.2%)
Sudden death	0	1 (1.2%)
Disease progression	1 (2.2%)	0
Pyrexia	1 (2.2%)	0
Vascular disorders	1 (2.2%)	0
Phlebitis	0	1 (1.2%)
Aortic dissection	1 (2.2%)	0
Blood and lymphatic system disorders	0	1 (1.2%)
Thrombocytopenia	0	1 (1.2%)
Renal and urinary disorders	0	1 (1.2%)
Renal failure	0	1 (1.2%
