# Supplementary material for: A phase 3 randomized, placebo-controlled study assessing the efficacy and safety of epoetin-α in anemic patients with low-risk MDS
Source: Leukemia. 2018 Mar 30;32(12):2648–58. doi: 10.1038/s41375-018-0118-9 (PMC6286328; doi:10.1038/s41375-018-0118-9)
Supplement: Supplementary file 6 — Table S5 [file 41375_2018_118_MOESM6_ESM.xlsx]

## Sheet: ER assessment
Issues encountered during assessment of ER
Epoetin-α treatment was interrupted when Hb reached/approached 11g/dL 8 weeks response were for this reason not reached in many patients
Dose of epoetin-α when therapy restarted was not lower, thus not optimal and required more time to increase Hb
Oscillations in Hb were sometimes due to local measurements using manual technology
The evaluation of transfusion needs was based on short observation period
Patients with low transfusion requirement could not be judged responsive because of the requirement of Hb increase of 1.5g/dL plus transfusion independence
Baseline Hb levels were possibly influenced by transfusions
