# Supplementary material for: A phase 3 randomized, placebo-controlled study assessing the efficacy and safety of epoetin-α in anemic patients with low-risk MDS
Source: Leukemia. 2018 Mar 30;32(12):2648–58. doi: 10.1038/s41375-018-0118-9 (PMC6286328; doi:10.1038/s41375-018-0118-9)
Supplement: Supplementary file 7 — Table S6 [file 41375_2018_118_MOESM7_ESM.xlsx]

## Sheet: Disease progression
Weeks from baseline/ progression to AML	AE PT/toxicity Gradea/study agent discontinued due to AE	Change in bone marrow blast %b	Change in IPSSc	Change in WHO classd	Disease progression response	Presence of ≥20% blasts	Disease progression
Epoetin-α group
24/No	MDS/Grade 2/No	Aspirate 2 to 5	INT-1=0.5 to 1.0 to INT-1=0.5 to 1.0	RA to RAEB-1	<5% blasts: ≥50% increase in blasts to >5% blasts		At least 50% decrement in platelets; A decrease in platelets to 20,000/mm3; Reduction in hemoglobin by >2g/dL
24/No	Disease progression/Grade 3/No	Aspirate 3 to 6	Low=0 to INT-1=0.5 to 1.0	RCMD-RS to RCMD-RS	<5% blasts; ≥50% increase in blasts to >5% blasts		50% decrement in granulocyte
44/No	Disease progression/Grade 2/No	Aspirate 2 to 0	Low=0 to low=0	RCMD-RS to RCMD-RS			Transfusion dependence
10/No	Thrombocytopenia/Grade 3/Yes	Biopsy: 1 to 8; Aspirate: 1 to 17	INT-1=0.5 to 1.0 to INT-2=1.5 to 2.0	RCMD to RAEB-2	<5% blasts: ≥50% increase in basts to <5% blasts		At least 50% decrement in platelets; a decrease in platelets to 20,000/mm3
25/No	Disease progressione/Grade 5/No	Aspirate: 40 to 3	INT-1=0.5 to 1.0 to INT-1=0.5 to 1.0	RCMD to RCMD
47/No	Disease progression/Grade 2/Yes	Aspirate 0 to 5-6	Not done to INT-1=0.5 TO 1.0	RCMD to RAEB-1	<5% blasts: ≥50% increase in blasts to >5% blasts
24/Yes	AML/Grade 4/No	Biopsy: 7 to 5	INT-1 =0.5 to 1.0 to high=≥2.5	RAEB-1 to AML	5-10% blasts: ≥50% increase to >10% blasts	Yes	50% decrement in granulocyte; a decrease in granulocytes to 500/mm3; increase in IPSS subtype to INT-2 or higher and INT to poor risk karyotype
		Aspirate 3 to 30
10/No	MDS/Grade 3/ No (withdrew consent)	Biopsy: 14 to ND	INT-1=0.5 to 1.0 to high=≥2.5%	RAEB-1 to RAEB-2	5-10% blasts: ≥50% increase to >10% blasts		Increase of IPSS subtype to INT-2 or higher and good risk INT or poor risk karyotype
		Aspirate: 9 to 11
18/Yes	Leukemia/Grade 3/Yes	Biopsy: ND to 30.58	INT-1=0.5 to 1.0 to high=≥2.5	RAEB-1 to AML	5-10% blasts: ≥50% increase to >10% blasts	Yes
		Aspirate: 6 to 22
12/Yes	AML/Grade 4/Yes	Biopsy: 0 to ND	INT-1=0.5 to 1.0 to high=≥2.5	RCMD to AML	<5% blasts: ≥50% increase in blasts to >5% blasts	Yes
		Aspirate: 1 to 90
8/No	MDS f /Grade 3/Yes	Biopsy: 4 to ND	INT-1=0.5 to 1.0 to high=≥2.5	RCMD to RAEB-2	<5% blasts: ≥50% increase in blasts to >5% blasts		Increase in IPSS subtype to INT-2 or higher and good risk to INT or poor risk karyotype
		Aspirate ND to 13
16/No	RAEB/Grade 3/Yes	Biopsy: 2 to 7	INT-1=0.5 to 1.0 to not done	RCMD to RAEB-2	<5% blasts: ≥50% increase in blasts to >5% blasts		Increase in IPSS subtype to INT-2 or higher and INT poor risk karyotype
		Aspirate 4 to 10
48/no	No MDS/Grade 4/No	Aspirate: 1 to 10	INT-1=0.5 to 1.0 to INT-1=0.5 to 1.0	RCMD to RAEB-2	<5% blasts: ≥50% increase in blasts to >5% blasts
24/no	MDS/Grade 4/No	Aspirate: 4 to 15	Low=0 to INT-2=1.5 to 2.0	RCM to RAEB-2	<5% blasts: ≥50% increase in blasts to >5% blasts		50% decrement in granulocyte; a decrease in granulocytes to 500/mm3; at least 50% decrement in platelets; transfusion dependence
Placebo group
11/yes	AML/Grade 5/Yes	Biopsy: 7 to 25	INT-1=0.5 to 1.0 to high=≥2.5	RAEB-1 to AML	5-10% blasts: ≥50% increase to >10% blasts	Yes	At least 50% decrement in platelets; a decrease in platelets to 20,000/mm3; transfusion dependence; increase of IPSS subtype to INT-2 or higher and INT to poor risk karyotype
		Aspirate: 5 to 20
16/No	Disease progressiong/Grade 3/ Yes	Biopsy: 0 to ND	INT-1=0.5 to 1.0 to INT-1=0.5 to 1.0	RA to RAEB-1	<5% blasts; ≥50% increase in blasts to >5% blasts
		Aspirate: 0 to 6.5
14/No	RAEB/Grade 3/Yes	Biopsy: 0 to ND	INT-1=0.5 to 1.0 to INT-1=0.5 to 1.0	RCMD to PAEB-1	<5% blasts: ≥50% increase in blasts to >5% blasts
		Aspirate: 0 to 5.5
6/Yes	AML/Grade 4/Yes	Biopsy: <5 to 70	Low=0 to high=≥2.5	RCMD to AML	<5% blasts: ≥50% increase in blasts to >5% blasts	Yes
		Aspirate: ND to 30
aNational Cancer Institute Common Terminology Criteria for Adverse Events, Version 4.0: 2 = moderate, 3 = severe or medically significant but not immediately life threatening, 4 = life-threatening consequences, 5 = death related to AE.
bChange in bone marrow blasts (%) at screening and at progression.
cChange in IPSS at screening and at progression.
dChange in WHO class at screening and at progression.
eVerbatim: atypical progression with skin-specific lesions. Disease progression was diagnosed based on blood sample taken 6 days after the Week 24 visit, showing progressing leukocytosis in the context of specific skin lesions; although disease progression in this patient did not meet IWG 2006 criteria, the investigator determined that the event was proof of progression. Disease progression for t…
fdisease progression was diagnosed for this patient based on peripheral blood sample that showed 13% blasts, bone marrow sample that confirmed the disease progression was taken 1 month later.
gVerbatim: progress to RAEB-1.
AE PT = adverse event preferred term; AML = acute myeloid leukemia; BL = baseline; MDS = myelodysplastic syndromes; INT = intermediate; IPSS = International Prognostic Scoring System; IWG = International Working Group; RA = refractory anemia; ND = not done; RAEB = refractory anemia with excess blasts; RCMD = refractory cytopenia with multilineage dysplasia; RCMD-RS = refractory cytopenia with mul…
