# Supplementary material for: A phase 3 randomized, placebo-controlled study assessing the efficacy and safety of epoetin-α in anemic patients with low-risk MDS
Source: Leukemia. 2018 Mar 30;32(12):2648–58. doi: 10.1038/s41375-018-0118-9 (PMC6286328; doi:10.1038/s41375-018-0118-9)
Supplement: Supplementary file 8 — Table S7 [file 41375_2018_118_MOESM8_ESM.xlsx]

## Sheet: Hb, Reticulocytes
	Placebo		Epoetin-α
Week 24	Observed	Change from baseline		Observed	Change from baseline
Hb (g/L)	n=34	n=34		n=70	n=70
Mean (SD)	91.29	-0.72		101.50 (14.259)	10.4
	-10.76	-9.48			-12.57
Median	91.5	-2.3		103.5	13
95% CI	87.54 to 95.05	-4.03 to 2.58		98.10 to 104.90	7.40 to 13.39
P value		0.603			<0.001
Full hematologic evaluation (including complete blood cell count; ie, white blood cell count with differential, red blood cell count, reticulocyte count, and platelet count) was carried out every 4 weeks from baseline through Week 24 .
