# Supplementary material for: A phase 3 randomized, placebo-controlled study assessing the efficacy and safety of epoetin-α in anemic patients with low-risk MDS
Source: Leukemia. 2018 Mar 30;32(12):2648–58. doi: 10.1038/s41375-018-0118-9 (PMC6286328; doi:10.1038/s41375-018-0118-9)
Supplement: Supplementary file 9 — Table S8 [file 41375_2018_118_MOESM9_ESM.xlsx]

## Sheet: Open label baseline characteris
	Enrolled after Week 24, n=10	Enrolled after Week 48, n=16
Age (years), median	78	78.5
Range (years)	56–86	62–88
Sex
Male	6 (60.0%)	9 (56.3%)
Female	4 (40.0%)	7 (43.8%
Body mass index (kg/m2)
Mean (SD)	27.9 (2.44)	26.7 (4.68)
Median (range)	27.5 (23.6–31.9)	27.6 (18.1–34.2)
Bone marrow aspirate
Adequate	8 (80.0%)	12 (75.0%)
Inadequate	0	1 (6.3%)
Missing	2 (20.0%)	3 (18.8%)
Percent myeloblasts
No blasts	1 (10.0%)	1 (6.3%)
≤5% blasts	9 (90.0%)	15 (93.8%)
<5% blasts	0	0
Percent ringed sideroblasts
No blasts	3 (30.0%)	3 (18.8%)
<15% ringed sideroblasts	6 (60.0%)	7 (43.8%)
≥15% ringed sideroblasts	1 (10.0%)	6 (37.5%)
Dysplasia	n=10	n=15
Erythroid	10 (100%)	13 (81.3%)
Granulocyte	6 (60.0%)	6 (37.5%)
Megakaryocyte	6 (60.0%)	11 (68.8%)
Bone marrow biopsy
Hypercellular	6 (60.0%)	3 (18.8%)
Normocellular	0	0
Hypocellular	0	1 (6.3%)
Missing	4 (40.0%)	12 (75.0%)
MDS subtype according to WHO classification
RA	1 (10.0%)	1 (6.3%)
RARS	0	3 (18.8%)
RCMD	8 (80.0%)	7 (43.8%)
RCMD-RS	1 (10.0%)	3 (18.8%)
RAEB-1	0	1 (6.3%)
RAEB-2	0	0
MDS-U	0	0
5q-	0	1 (6.3%)
AML	0	0
Not available	0	0
MDS subtype according to FAB classificationa
RA	9 (90.0%)	8 (50.0%)
RARS	1 (10.0%)	7 (43.8%)
RAEB	0	1 (6.3%)
RAEB-t	0	0
CMML	0	0
AML	0	0
Not available	0	0
IPSS risk categoryb
Low	5 (50.0%)	8 (50.0%)
Intermediate-1 (0.5–1.0)	5 (50.0%)	7 (43.8%)
Intermediate-2 (1.5–2.0)	0	0
High (≥2.5)	0	0
Missing	0	1 (6.3%)
ECOG score
0 – fully active	3 (30.0%)	10 (62.5%)
1 – Restricted but ambulatory	6 (60.0%)	4 (25.0%)
2 – ambulatory	1 (10.0%)	2 (12.5%)
3 – capable but confined to bed/chair	0	0
4 – Completely disabled	0	0
5q- = myelodysplastic syndromes associated with isolated del(5q); AML = acute myeloid leukemia; BMI = body mass index; CI = confidence interval; CMML = chronic myelomonocytic leukemia; FAB = French-American-British; IPSS = International Prognostic Scoring System; ECOG = Eastern Cooperative Oncology Group; MDS = myelodysplastic syndromes; MDS-U = myelodysplastic syndrome, unclassified; RA = refrac…
