# Supplementary material for: A phase 3 randomized, placebo-controlled study assessing the efficacy and safety of epoetin-α in anemic patients with low-risk MDS
Source: Leukemia. 2018 Mar 30;32(12):2648–58. doi: 10.1038/s41375-018-0118-9 (PMC6286328; doi:10.1038/s41375-018-0118-9)
Supplement: Supplementary file 10 — Table S9 [file 41375_2018_118_MOESM10_ESM.xlsx]

## Sheet: Open label ER
Patients enrolled after Week 24
Number of patients	10
Patients with IWG 2006 ERa according to RRC	5 (50.0%)
Patients with response to epoetin-α during open-label studyb	7 (70.0%)
Patients enrolled after Week 48
Number of patients	16
Patients who did not relapsec according to RCC	13 (81.3%)
Patients who relapsed according to RRC	1 (6.3%)
Patients who were not evaluable according to RCC	2 (12.5%)
aErythroid response determined by the RRC according to the IWG 2006 criteria: hemoglobin increase by ≥1.5 g/dL or relevant reduction of units of RBC transfusions by an absolute number of at least 4 RBC transfusions/8 weeks compared with the pretreatment transfusion number in the previous 8 weeks and lasting at least 8 weeks
bPatients who responded to the study agent during their study participation regardless of whether or not they met the IWG 2006 criteria. This includes all patients considered IWG 2006 responders and responders to therapy who did not meet IWG 2006 criteria
bThe RRC assessed relapse as drop in Hb by >1.5 g/dL or transfusion dependence according to IWG 2006 criteria
IWG = International Working Group; OLE = open-label extension; RBC = red blood cell; RRC = Response Review Committee
